# Supplementary material for: GhAGL16 (AGAMOUS-LIKE16) Negatively Regulates Tolerance to Water Deficit in Transgenic Arabidopsis and Cotton
Source: Plants (Basel). 2024 Jan 18;13(2):282. doi: 10.3390/plants13020282 (PMC10820581; doi:10.3390/plants13020282)
Supplement: Supplementary file 1 [file plants-13-00282-s001.zip]

Archive with 1 entries (1 files):
- plants-2784408-supplementary.pdf
